# Supplementary material for: Hospital-Wide Protocol Significantly Improved Appropriate Management of Patients with Staphylococcus aureus Bloodstream Infection
Source: Antibiotics (Basel). 2022 Jun 20;11(6):827. doi: 10.3390/antibiotics11060827 (PMC9219980; doi:10.3390/antibiotics11060827)
Supplement: Supplementary file 1 [file antibiotics-11-00827-s001.zip]

Archive with 1 entries (1 files):
- antibiotics-1750640-supplementary.pdf
